# Supplementary material for: Psychometric Properties of the Measure of Online Disinhibition (MOD) in Chilean Adolescents
Source: Behav Sci (Basel). 2026 Mar 19;16(3):451. doi: 10.3390/bs16030451 (PMC13023658; doi:10.3390/bs16030451)
Supplement: Supplementary file 1 [file behavsci-16-00451-s001.zip]

Archive with 1 entries (1 files):
- behavsci-4123429-Supplementary Materials.pdf
